# Supplementary material for: Thermal characteristics of rheumatoid feet in remission: Baseline data
Source: PLoS One. 2020 Dec 2;15(12):e0243078. doi: 10.1371/journal.pone.0243078 (PMC7710052; doi:10.1371/journal.pone.0243078)
Supplement: S1 Data — (XLSX) [file pone.0243078.s001.xlsx]

## Sheet: Normal feet
		Rt_lat_ForeF	Rt_Cent_ForeF	Rt_Med_ForeF	Rt_Lat_heel	Rt_Cent_heel	Rt_med_heel	Lt_Med_ForeF	Lt_Cent_ForeF	lt_lat_Foref	Lt_med_heel	Lt_cent_heel	Lt_Lat_heel
Subject No.		Right Foot						Left Foot						Limb	Gender
		27	28	29	30	31	32	33	34	35	36	37	38
1	1	24.27	24.54	24.46	24.34	24.57	24.71	24.78	24.67	24.92	24.57	24.82	24.84	Both	Male
2	1	24.93	25.2	25.05	24.77	25.3	25.55	24.56	24.81	25.28	24.38	24.7	24.96	Both	Female
4	1	25.99	26.25	25.95	25.47	25.68	25.89	26.25	25.92	26.32	25.79	26.11	26.05	Both	Female
6	1	23.88	23.94	24.34	23.7	23.97	23.9	24.05	24.09	24.62	24.16	24.33	24.65	Both	Female
8	1	27.89	27.43	28.44	26.87	27.24	27.18	27.4	27.15	27.75	27.25	27.64	27.44	Both	Male
10	1	23.95	24.01	24.28	22.82	23.15	22.98	23.82	23.71	24.33	22.87	23.16	23.3	Both	Female
11	1	31.25	31.27	31.49	31.03	31.02	31.34	31.07	31.34	31.4	31.21	31.21	31.39	Both	Male
12	1	23.79	23.63	24.01	23.27	23.75	24	23.64	23.61	23.53	23.07	23.27	23.37	Both	Female
14	1	26.93	26.42	27.07	26.67	26.86	26.94	26.62	26.42	26.59	27.55	27.98	27.39	Both	Male
15	1	31.29	30.56	30.24	29.65	29.71	29.83	31	30.29	30.33	29.72	29.78	30.03	Both	Female
16	1	25.42	25.13	25.52	25.42	25.76	25.41	25.5	25.19	25.69	25.42	25.45	25.26	Both	Male
17	1	24.82	24.48	24.48	24.41	24.74	24.45	24.6	24.35	24.73	25.69	25.55	25.49	Both	Female
19	1	24.38	24.92	23.91	24.7	24.92	24.8	24.28	24.28	24.13	24.9	25.15	25.02	Both	Female
20	1	24.3	24.28	24.45	23.91	23.72	24.34	24.2	24.17	24.32	24.1	24.23	24.45	Both	Female
21	1	25.77	26.37	25.65	27.03	27.41	27.27	26.52	26.61	26.46	27.38	27.63	27.51	Both	Female
25	1	22.48	22.43	22.53	22.62	22.66	22.9	22.43	22.11	22.46	22.32	22.19	22.36	Both	Female
26	1	23.55	23.67	23.55	22.64	23.01	23.09	23.6	23.33	23.5	22.66	22.9	22.92	Both	Female
28	1	29.61	29.16	29.3	29.74	29.78	30.01	30.23	29.92	30.06	30.42	30.51	30.51	Both	Female
29	1	25	24.43	24.89	24.66	24.76	24.73	24.71	24.48	24.85	24.65	24.77	24.89	Both	Male
30	1	23.99	24.09	24.11	24.07	24.08	24.21	24.3	24.32	24.17	24.11	24.21	24.39	Both	Female
31	1	28.33	27.61	27.91	26.83	27.06	26.68	27.96	27.47	27.88	28.69	27.75	29.43	Both	Male
32	1	29.13	28.65	29.17	27.43	27.61	27.49	29.06	28.91	29.06	28.47	28.52	28.51	Both	Male
34	1	26.62	26.6	26.53	25.62	25.81	25.96	26.81	26.06	26.47	26.01	25.95	25.8	Both	Male
35	1	28.08	27.85	28.11	26.5	26.67	26.73	28.25	28.18	28.11	26.09	26.36	26.6	Both	Female
36	1	26.18	25.81	26	27.52	27.41	27.62	25.48	25.63	25.52	25.32	25.64	25.97	Both	Female
37	1	27.14	27.16	27.3	26.83	26.92	27.2	26.87	26.87	27.08	27.12	27.35	27.65	Both	Male
38	1	25	25.12	25.04	24.41	24.75	24.73	24.99	25.02	25.01	24.98	25.33	25.3	Both	Female
39	1	28.79	28.54	28.49	28.15	28.22	28.44	28.75	28.52	28.71	27.6	27.72	27.97	Both	Male
40	1	27.35	26.8	26.82	26.87	27.05	27.03	27.04	27.02	27.01	26.41	26.3	26.85	Both	Male
41	1	24.94	25.2	24.79	26.3	26.33	26.48	25.44	26.17	25.54	25.63	25.73	25.78	Both	Female
42	1	28.71	28.42	28.42	26.88	27.58	27.47	28.38	28.13	28.39	26.8	27.69	27.51	Both	Male
43	1	24.24	24.08	24.16	23.94	23.97	24.12	25.03	25.38	25.12	24.39	24.37	24.55	Both	Female
44	1	33.21	32.81	33.58	32.2	32.38	32.22	32.55	32.06	32.85	31.8	31.91	31.98	Both	Female
45	1	27.92	28.15	27.95	27.23	27.57	27.46	27.68	27.75	27.68	27.56	27.72	27.83	Both	Male
46	1	25.17	25.12	25.17	25.18	25.04	25.52	25.21	25.08	25.15	25.23	25.25	25.58	Both	Female
47	1	26.99	26.83	26.79	26.59	26.91	27.07	27.02	27.17	26.71	27.21	27.16	27.81	Both	Female
48	1	25.04	25.11	25.24	25.4	25.28	25.62	25.11	25.17	24.88	24.83	24.78	25.18	Both	Female
49	1	26.83	26.62	26.54	27.38	27.27	27.32	27.5	27.45	26.81	27.21	27.02	27.35	Both	Male
50	1	27	26.37	27.07	27.81	27.64	27.96	27.32	26.89	27.17	27.76	27.77	28.04	Both	Female
51	1	28.39	28.27	28.31	28.03	28	28.21	27.14	26.77	26.91	27.31	27.29	27.8	Both	Female
52	1	26.04	26.35	26.21	26.18	26.29	26.58	26.68	26.64	26.58	26.67	26.85	26.63	Both	Male
53	1	28.66	27.86	28.2	26.75	26.64	26.83	28.05	27.72	27.71	27.19	27.16	27.35	Both	Female
54	1	31.58	31.57	31.45	31.31	31.39	31.47	31.52	31.36	31.46	31.59	31.58	31.76	Both	Male
55	1	30.97	30.45	30.91	29.56	29.84	29.74	30.94	30.48	30.8	29	29.31	29.3	Both	Female
56	1	24.41	23.92	24.59	24.52	24.46	24.69	24.09	24.07	24.11	24.45	24.39	24.72	Both	Female
58	1	32.52	32.02	32.74	32.15	32.21	32.3	32.54	32.21	32.31	31.98	32.16	32.29	Both	Male
59	1	30.65	30.17	30.62	30.65	30.68	30.8	30.93	30.58	30.69	30.39	30.34	30.55	Both	Male
60	1	27.92	27.45	27.78	26.48	26.47	26.85	28.07	27.87	27.69	27.26	27.05	27.46	Both	Female
61	1	29.1	28.82	29.06	28.07	28.25	28.17	29.18	29.01	29.07	28.49	28.3	28.44	Both	Female
62	1	29.23	29.19	28.79	30.02	30.15	29.97	29.03	28.79	28.62	29.98	29.73	30.07	Both	Female
63	1	27.48	27.45	28.28	26.35	26.35	26.57	28.13	27.71	28.79	27.23	27.14	27.56	Both	Female

## Sheet: RA Feet
CODE	forefoot	POLY1	lateral	Rt foot			forefoot	POLY2	medial			forefoot	ELL1	central	RIGHT FOOT			POLY3	lateral heel				POLY4	medial heel				ELL2	central heel				POLY5	midfoot
	Avg	SD	Max	Min	Temp diff		Avg	SD	Max	Min	Temp Diff	Avg	SD	Max	Min	Temp Diff	Avg	SD	Max	Min	Temp Diff	Avg	SD	Max	Min	Temp Diff	Avg	SD	Max	Min	Temp Diff	Avg	SD	Max	Min	Temp Diff
1	29	0.5	29.7	27.5	2.2		29.3	0.5	30.1	27.3	2.8	29.5	0.2	30.1	29	1.1	27.8	0.2	28.4	27.2	1.2	28.1	0.2	28.5	27.1	1.4	27.9	0.2	28.3	27.5	0.8	28.7	0.9	30.6	26.7	3.9
2	29.7	0.3	31.1	29	2.1		30.1	0.6	32.7	29.6	3.1	30.4	0.6	32.7	29.6	3.1	28.7	0.7	29.6	25.8	3.8	28.9	0.2	29.3	28.3	1	28.8	0.1	29.3	28.5	0.8	28.8	0.6	30.4	27.5	2.9
3	28.5	0.9	30.4	26.3	4.1		30	0.5	30.7	28.5	2.2	30.1	0.5	30.7	28.7	2	29.2	0.7	30.7	27.4	3.3	28.7	0.6	30.2	27.4	2.8	29.4	0.7	30.7	28	2.7	29.4	0.9	30.5	26.6	3.9
4	26.6	0.5	27.8	25.7	2.1		27.8	0.2	28.4	27.1	1.3	27.7	0.4	28.4	26.8	1.6	26.9	0.2	27.5	26.4	1.1	27.4	0.3	28.2	26.6	1.6	27.2	0.3	27.9	26.6	1.3	27.4	0.3	28.2	26.6	1.6
5	30.1	0.4	31	28.8	2.2		30.6	0.3	31.5	29.7	1.8	30.3	0.5	32.6	29.3	3.3	29.7	0.4	30.5	28.6	1.9	30.1	0.3	30.8	29.6	1.2	30	0.2	30.7	29.5	1.2	30.7	0.7	32.2	28.6	3.6
6	28.4	0.4	29.4	27.4	2		28.8	0.3	29.5	28.3	1.2	28.9	0.2	29.4	28.3	1.1	27.6	0.2	28.2	27.1	1.1	27.7	0.3	28.4	27.3	1.1	27.5	0.2	28	27.3	0.7	29.2	0.6	30.3	27.5	2.8
7	27.7	0.8	29.2	25.8	3.4		28.2	0.6	29.5	26.9	2.6	28.8	0.4	29.6	27.5	2.1	28	0.7	29.4	26.6	2.8	28	0.4	29.1	27.1	2	28.1	0.3	29.1	27.6	1.5	29.1	0.8	30.7	26.9	3.8
8	30.5	0.2	30.9	29.7	1.2		31	0.5	31.5	30.5	1	30.7	0.2	31.4	30.3	1.1	30.4	0.5	31.4	28.9	2.5	30.7	0.4	31.4	29.2	2.2	31	0.2	31.4	30.4	1	30	0.5	30.9	28.6	2.3
9	29	0.2	29.5	28.2	1.3		28.4	0.3	29.2	27.9	1.3	28.5	0.3	29.2	28.1	1.1	28.7	0.2	29.4	28	1.4	28.4	0.2	29	28.1	0.9	28.5	0.2	29	28.2	0.8	29.5	0.4	30.5	28.6	1.9
10	27.4	0.2	28	27	1		28.4	0.4	29.1	26.7	2.4	27.8	0.4	29	27.2	1.8	27.8	0.4	28.5	27.1	1.4	28.1	0.4	28.7	27	1.7	28.2	0.2	28.6	27.6	1	28.7	0.7	30.2	24.6	5.6
11	27.7	0.4	28.7	26.7	2		27.8	0.6	28.9	26.8	2.1	27.8	0.6	28.8	26.6	2.2	28.1	0.5	28.9	27.1	1.8	28	0.4	28.8	27.3	1.5	28	0.3	28.8	27.4	1.4	28.9	0.5	29.9	27.8	2.1
12	28.5	0.5	29.8	26.1	3.7		29.4	0.3	30.2	28.5	1.7	29.1	0.4	29.9	28.3	1.6	27.3	0.2	28.1	26.9	1.2	27.8	0.4	28.4	26.8	1.6	27.6	0.3	28.2	27	1.2	29.5	0.7	31	27.3	3.7
13	30.5	0.6	31.6	29.1	2.5		29.7	0.4	30.5	28.9	1.6	30	0.4	30.6	29.1	1.5	28.3	0.4	29.4	27.7	1.7	28.9	0.4	30	27.8	2.2	28.7	0.4	29.5	27.8	1.7	30.6	0.9	32.3	28.1	4.2
15	27.9	0.5	28.8	26.7	2.1		28.4	0.4	28.9	27	1.9	28.6	0.3	28.9	28	0.9	27.9	0.2	28.4	27.4	1	28.2	0.3	28.6	27.5	1.1	28.1	0.2	28.6	27.7	0.9	28.3	0.5	29.2	26.9	2.3
16	27.2	0.6	28.4	25.7	2.7		27.5	0.5	28.5	26.1	2.4	27.7	0.4	28.4	26.8	1.6	27.3	0.2	28	26.6	1.4	27.5	0.5	28.3	26	2.3	27.7	0.2	28.1	27.2	0.9	28.2	0.5	29.1	26.9	2.2
17	26.7	0.5	28	25.8	2.2		26.5	0.8	28	25.2	2.8	27.6	0.4	28	26.5	1.5	25.7	0.7	27.5	24.1	3.4	25.7	0.9	27.7	24	3.7	25.2	0.8	27	24	3	27.9	0.7	29	26.1	2.9
18	27.7	0.8	29.5	26.1	3.4		28.2	0.8	30.2	26.3	3.9	28.8	0.7	30.2	27.3	2.9	26.7	0.4	27.7	26	1.7	27.9	0.6	28.8	26.7	2.1	27.7	0.6	28.6	26.6	2	28	0.9	29.7	26.2	3.5
19	28	1.1	30.2	25.9	4.3		28.5	0.5	29.6	27	2.6	29.3	0.5	30.2	28.2	2	28.3	0.9	29.5	26.3	3.2	28	0.5	28.8	27	1.8	28.6	0.5	29.5	27.7	1.8	27.6	0.8	29.1	25.9	3.2
20	29.4	0.5	30.1	28.2	1.9		28.8	0.5	30	26.2	3.8	29.3	0.4	30	28.6	1.4	28.4	0.3	29.2	27.6	1.6	28.7	0.2	29.2	27.8	1.4	28.9	0.2	29.2	28.4	0.8	29.6	0.6	31	27.8	3.2
21	27.5	0.8	29.3	26.2	3.1		28.9	0.4	29.9	27.9	2	29.1	0.3	29.8	28.3	1.5	27.1	0.1	27.5	26.5	1	27.1	0.3	27.9	26.4	1.5	27	0.1	27.3	26.6	0.7	27.9	0.8	29.6	26.4	3.2
22	30.5	0.3	31.3	29.8	1.5		31	0.6	32.1	29.7	2.4	30.6	0.4	31.4	29.8	1.6	30.9	0.6	32.2	29.4	2.8	31.2	0.6	32.4	28.9	3.5	31.5	0.4	32.4	30.4	2	30.5	0.4	31.9	29.2	2.7
23	27.8	0.5	29	27	2		27.6	0.6	29.2	26.4	2.8	28.2	0.5	29.2	27.1	2.1	27.6	0.7	29.1	26.3	2.8	27.8	0.6	29.3	25.6	3.7	27.9	0.5	28.9	26.7	2.2	29.2	0.7	30.6	27.6	3
24	27.4	0.7	29.7	26	3.7		27.6	0.8	29.7	25.9	3.8	28.2	0.6	29.6	27	2.6	28.9	0.8	30.2	26.7	3.5	28.8	0.9	30.1	26.6	3.5	29.2	0.7	30.1	27.6	2.5	30.4	0.9	31.9	27.8	4.1
25	28	0.3	28.6	27.2	1.4		28.5	0.7	30.1	27.1	3	28.1	0.4	29.2	27.3	1.9	28	0.4	28.8	27	1.8	28	0.4	28.8	26.9	1.9	28.2	0.3	28.8	27.3	1.5	29.5	0.9	30.8	27.2	3.6
26	31.5	0.4	32.4	30.9	1.5		32	0.3	32.8	30.7	2.1	32.1	0.2	32.7	31.7	1	31.2	0.5	32	30	2	30.6	0.6	31.7	29.5	2.2	31.2	0.2	31.8	30.6	1.2	32	0.7	33.1	30.6	2.5
27	25.1	0.4	26.3	24.4	1.9		25.9	0.5	27	24.7	2.3	25.6	0.5	26.5	24.8	1.7	26.3	0.5	27.4	25.4	2	26.6	0.5	27.6	25.7	1.9	26.5	0.3	27.2	25.9	1.3	27.4	0.9	28.8	25	3.8
28	24.1	0.6	26.1	23	3.1		24.7	0.5	25.9	23.8	2.1	24.7	0.5	25.9	23.8	2.1	24.3	0.5	25.2	23.5	1.7	24.2	0.5	25.7	23.4	2.3	24	0.3	24.7	23.5	1.2	26.4	0.6	27.4	24.8	2.6
29	24.8	0.7	26.4	23.7	2.7		25.5	0.6	26.5	24.4	2.1	25.4	0.5	26.5	24.4	2.1	24.3	0.3	25	23.6	1.4	24.3	0.3	25.1	23.7	1.4	24.3	0.1	24.5	24	0.5	26.2	0.9	27.4	24.4	3
30	26.7	0.6	28.4	25.8	2.6		27.4	0.3	28	26.2	1.8	27.6	0.2	27.8	26.9	0.9	27.5	0.4	28	26.3	1.7	27.3	0.5	28.2	26.3	1.9	27.3	0.3	27.8	26.4	1.4	27.6	0.8	28.9	25.7	3.2
31	29.3	0.3	30	28.3	1.7		29.4	0.3	30.2	28.7	1.5	29.4	0.2	30	29.2	0.8	29	0.5	30.1	27.9	2.2	29	0.6	30.4	27.7	2.7	29.1	0.4	29.9	28.1	1.8	30.5	0.6	31.6	28.8	2.8
32	26.9	0.5	27.8	25.9	1.9		27.7	0.4	28.6	27	1.6	27.6	0.3	28.2	27.1	1.1	27.5	0.4	28.4	26.1	2.3	28	0.8	29	26.1	2.9	27.9	0.4	28.6	26.7	1.9	28.8	1.2	30.8	26	4.8
33	23.6	0.4	24.4	22.8	1.6		23.1	0.3	23.8	22.4	1.4	23.3	0.3	24	22.8	1.2	24.2	0.8	26.3	22.7	3.6	25.7	1	27.5	23.6	3.9	24.9	0.6	26.2	23.7	2.5	26.3	1.3	28.7	23.7	5
1	29.6	0.6	30.1	28.3	1.8		30	0.4	30.1	28.3	1.8	30.1	0.3	30.5	29.5	1	28.2	0.2	28.7	27.5	1.2	28	0.3	28.7	27.5	1.2	27.5	28.4	27.9	0.2	27.7	29.2	0.6	30.4	27.4	3
2	29.6	0.3	30.2	28.4	1.8		30	0.2	30.6	29.1	1.5	30.2	0.4	30.6	29.4	1.2	28.7	0.2	29.4	28.3	1.1	28.4	0.2	28.7	27.9	0.8	28.1	28.8	28.5	0.1	28.4	29	0.2	29.8	27.6	2.2
3	30.4	0.8	31.8	28.4	3.4		30.5	0.6	32	28.7	3.3	31.3	0.4	32.4	30.5	1.9	30.4	0.9	32	27.8	4.2	28.2	0.9	30.3	26.4	3.9	27.6	31.3	29.6	1	28.6	29.6	0.5	30.7	28.1	2.6
4	26.6	0.3	27.4	25.8	1.6		27.5	0.3	28.2	27	1.2	27.3	0.5	28.2	25.9	2.3	27.4	0.2	28	26.9	1.1	27.2	0.3	27.9	26.6	1.3	26.6	27.8	27.1	0.2	26.9	27.5	0.4	28.8	26.5	2.3
5	32.1	0.3	32.7	31.2	1.5		32.5	0.3	33.1	31.2	1.9	32.3	0.2	32.7	32	0.7	32.3	0.7	33.2	30.3	2.9	32.9	0.5	33.3	30.8	2.5	31	33.3	32.6	0.5	32.1	32.4	0.4	33.2	30.8	2.4
6	28.8	0.3	29.4	27.9	1.5		29.1	0.3	29.7	28.3	1.4	29.3	0.2	29.5	28.9	0.6	28.4	0.3	28.8	27.8	1	27.9	0.4	28.8	27.2	1.6	27.4	28.5	28	0.3	27.7	29.4	0.4	30.2	28.3	1.9
7	27.6	0.5	29	26.8	2.2		28.4	0.5	29.5	27.3	2.2	28.2	0.5	29.1	27	2.1	27.8	0.2	28.5	27.2	1.3	27.5	0.6	29	26.1	2.9	27.8	0.4	28.4	27	1.4	28.5	1	30.4	26.3	4.1
8	27.9	0.4	28.9	27.2	1.7		28.2	0.3	29.7	27.7	2	28.4	0.2	28.9	27.7	1.2	29	0.3	29.7	28.1	1.6	28.8	0.3	29.9	28.2	1.7	29	0.3	29.7	28.3	1.4	28.8	0.9	30.1	26.8	3.3
9	29.2	0.2	29.7	28.8	0.9		29	0.3	29.7	28.3	1.4	29.3	0.1	29.6	29	0.6	29.1	0.1	29.4	28.7	0.7	28.7	0.3	29.4	28	1.4	28.8	0.2	29.3	28.3	1	29.6	0.3	30.3	28.6	1.7
10	28.7	0.4	29.8	27.8	2		29	0.6	30.5	27.6	2.9	29.3	0.4	30.1	28.4	1.7	27.9	0.2	28.1	27.2	0.9	27.7	0.3	28.2	27.1	1.1	27.8	0.2	28.1	27.4	0.7	29.1	1	30.9	26.2	4.7
11	27.7	0.3	28.7	27.2	1.5		28.9	0.7	30.3	27.6	2.7	28.4	0.6	29.6	27.6	2	28.8	0.4	29.4	28	1.4	28.5	0.4	29.4	27.8	1.6	28.5	0.3	29.2	28	1.2	29.6	0.6	30.6	27.2	3.4
12	30.1	0.6	31.3	28.9	2.4		29.5	0.3	30.3	28.6	1.7	29.7	0.2	30.4	29.3	1.1	27.2	0.2	27.8	26.8	1	27.1	0.6	28.4	25.9	2.5	27.3	0.4	28.2	26.8	1.4	29.1	0.5	30.5	27.4	3.1
13	30.1	0.9	31.7	28.4	3.3		29.9	0.5	31.7	29.1	2.6	31	0.4	32.1	30.1	2	27.9	0.2	28.3	27.3	1	28.1	0.3	28.8	27.6	1.2	27.9	0.1	28.3	27.3	1	30	1	31.4	27.6	3.8
15	28.1	0.3	28.9	27.4	1.5		28.9	0.2	29.3	28.5	0.8	28.5	0.3	28.9	27.9	1	28.9	0.1	29.2	28.4	0.8	28.5	0.4	29.2	27.5	1.7	28.8	0.2	29.2	28.3	0.9	28.6	0.3	29.4	27.7	1.7
16	29.8	0.6	31	28.3	2.7		29.8	0.9	31.1	27.3	3.8	30.9	0.2	31.1	30.2	0.9	27	0.4	27.9	26.2	1.7	27.8	0.6	29.3	26.4	2.9	27.3	0.5	28.3	26.5	1.8	29.5	0.9	30.8	27.3	3.5
17	25.8	0.2	26.5	25.2	1.3		25.9	0.2	26.3	25.2	1.1	26	0.1	26.2	25.7	0.5	25.5	0.7	27	24	3	25.4	1	27.5	23.9	3.6	25.3	0.7	26.9	24	2.9	27	1	28.7	25.1	3.6
18	29.5	0.8	31	27.6	3.4		28.2	0.7	29.7	26.5	3.2	29.2	0.4	30.1	28.5	1.6	27.4	0.8	29.3	26	3.3	28.2	0.4	29.1	27	2.1	27.8	0.5	29	26.9	2.1	28.5	0.9	30.2	26.5	3.7
19	27.3	0.7	28.5	26	2.5		30.2	1	31.8	28.4	3.4	28.6	0.6	29.6	27.3	2.3	26.4	0.2	26.9	25.8	1.1	26.1	0.4	27.1	25.2	1.9	26.3	0.2	26.7	25.9	0.8	28.2	1.1	31.4	25.6	5.8
20	29.1	0.3	30	28.2	1.8		28.9	0.5	30	27.6	2.4	29.3	0.3	29.8	28.7	1.1	29.2	0.4	30.4	28.1	2.3	29.5	0.4	30.4	28.6	1.8	29.8	0.3	30.5	29.1	1.4	29.7	0.6	31.1	28.1	3
21	27.1	0.5	28.1	26.2	1.9		28.3	0.3	28.9	27.4	1.5	28.1	0.3	28.7	27.3	1.4	27	0.2	27.4	25.9	1.5	26.9	0.4	27.9	26.4	1.5	26.9	0.2	27.4	26.5	0.9	27.8	0.8	29.4	26.3	3.1
22	29	0.3	29.9	28.3	1.6		29.8	0.5	30.8	28.8	2	29.4	0.5	30.6	28.6	2	29.3	0.4	30.1	28.3	1.8	29.6	0.3	30.2	28.4	1.8	29.7	0.2	30.2	29.2	1	29.6	0.5	30.8	27.9	2.9
23	26.9	0.4	27.8	25.9	1.9		26.9	0.5	28.4	25.7	2.7	27.2	0.4	28	26.4	1.6	28.1	0.6	29.5	26.7	2.8	27.9	0.9	29.8	26.5	3.3	28.1	0.6	29.4	27	2.4	28.8	0.9	30.3	26.7	3.6
24	27.5	0.4	28.9	26.7	2.2		27.7	0.7	29.3	26.3	3	27.8	0.6	29.1	26.8	2.3	29.1	0.7	30.6	27.4	3.2	29.6	0.8	30.7	27.4	3.3	29.3	0.5	30.2	28.1	2.1	30.2	0.9	31.4	27.8	3.6
25	27.6	0.4	28.6	26.8	1.8		28.4	0.6	29.6	27.1	2.5	28	0.6	29.1	26.9	2.2	28.5	0.5	29.3	27.4	1.9	28.3	0.5	29.1	27.2	1.9	28.6	0.4	29.1	27.6	1.5	29.6	0.7	30.9	27.9	3
26	30.8	0.5	31.9	29.5	2.4		32.3	0.4	33.7	31.6	2.1	31.9	0.5	33.4	30.7	2.7	30.3	0.7	31	27.8	3.2	29.9	0.8	31	28.4	2.6	30.3	0.5	30.8	28.9	1.9	31.3	1	33.3	28.7	4.6
27	26.5	0.4	27.6	25.7	1.9		27	0.3	27.7	26.4	1.3	27	0.3	27.6	26.5	1.1	25.8	0.5	26.7	25	1.7	25.8	0.6	26.9	24.9	2	25.9	0.4	26.7	25.1	1.6	27.6	0.8	28.9	25.7	3.2
28	25.9	0.6	27.2	24.8	2.4		27.6	0.3	28.2	26.7	1.5	27.3	0.4	28	26.4	1.6	24.6	0.4	25.4	23.8	1.6	24.5	0.5	25.7	23.5	2.2	24.7	0.4	25.5	24	1.5	27	0.9	28.5	24.8	3.7
29	24.3	0.6	25.9	23.3	2.6		25	0.4	26.1	24.3	1.8	25	0.4	26	24.2	1.8	24.6	0.2	25.1	24.2	0.9	24.6	0.2	25.1	24.2	0.9	24.7	0.1	24.8	24.4	0.4	26.3	0.7	27.4	24.6	2.8
30	28	0.8	29.6	26.6	3		28.4	0.8	29.7	27	2.7	29	0.2	29.5	28.2	1.3	27.8	0.1	28	27.3	0.7	27.6	0.2	28.2	27	1.2	27.8	0.1	28	27.4	0.6	28.2	0.7	29.2	26.2	3
31	28.9	0.5	30.1	26.9	3.2		29.3	0.3	30.2	28.8	1.4	29.5	0.4	30.2	28.9	1.3	29.1	0.3	29.9	28.3	1.6	28.5	0.7	29.8	27.5	2.3	28.7	0.4	29.5	27.7	1.8	30.2	0.7	31.4	28.1	3.3
32	26.6	0.4	27.5	25.7	1.8		27.8	0.4	28.5	26.9	1.6	27.4	0.3	28.1	26.9	1.2	27	0.4	27.8	26	1.8	27.3	0.4	27.9	26.3	1.6	27.1	0.3	27.6	26.2	1.4	28.5	1.1	30.1	26.1	4
33	23.7	0.4	24.7	23.1	1.6		24.3	0.5	25.4	23.3	2.1	23.9	0.3	24.6	23.4	1.2	24.8	0.5	25.9	23.8	2.1	25.9	0.8	27.3	24.1	3.2	25.1	0.5	26.1	24.1	2	26.8	1.2	29.1	23.9	5.2
	28.0391	0.490625	29.1594	26.9375	2.22188		28.4984	0.470313	29.5453	27.375	2.17031	28.5875	0.378125	29.3937	27.8	1.59375	27.8609	0.417187	28.7375	26.8203	1.91719	27.9109	0.48125	28.8891	26.8203	2.06875	27.8687	3.08906	28.5859	24.6063	3.97969	28.875	0.729688	30.2484	26.9719	3.27656
CODE		Lateral Forefoot							Medial forefoot					central Forefoot					lateral heel					medial heel					central heel					midfoot
	Avg	SD	Max	Min	Temp diff		Avg	SD	Max	Min	Temp Diff	Avg	SD	Max	Min	Temp Diff	Avg	SD	Max	Min	Temp Diff	Avg	SD	Max	Min	Temp Diff	Avg	SD	Max	Min	Temp Diff	Avg	SD	Max	Min	Temp Diff
	28.0391	0.490625	29.1594	26.9375	2.22188		28.4984	0.470313	29.5453	27.375	2.17031	28.5875	0.378125	29.3937	27.8	1.59375	27.8609	0.417187	28.7375	26.8203	1.91719	27.9109	0.48125	28.8891	26.8203	2.06875	27.8687	3.08906	28.5859	24.6063	3.97969	28.875	0.729688	30.2484	26.9719	3.27656
		Averages
	Lateral Forefoot	Medial forefoot	central Forefoot																		Averages
	28.0391	28.4984	28.5875																	medial heel	central heel	lateral heel
																				27.9109	27.8687	27.8609

## Sheet: Norm_together
		lat_ForeF_Norm	Cent_ForeF_Norm	Med_ForeF_Norm		Lat_heel_Norm	Cent_heel_Norm	med_heel_Norm
Subject No.
		27	28	29		30	31	32
1	1	24.27	24.54	24.46		24.34	24.57	24.71
2	1	24.93	25.2	25.05		24.77	25.3	25.55
4	1	25.99	26.25	25.95		25.47	25.68	25.89
6	1	23.88	23.94	24.34		23.7	23.97	23.9
8	1	27.89	27.43	28.44		26.87	27.24	27.18
10	1	23.95	24.01	24.28		22.82	23.15	22.98
11	1	31.25	31.27	31.49		31.03	31.02	31.34
12	1	23.79	23.63	24.01		23.27	23.75	24
14	1	26.93	26.42	27.07		26.67	26.86	26.94
15	1	31.29	30.56	30.24		29.65	29.71	29.83
16	1	25.42	25.13	25.52		25.42	25.76	25.41
17	1	24.82	24.48	24.48		24.41	24.74	24.45
19	1	24.38	24.92	23.91		24.7	24.92	24.8
20	1	24.3	24.28	24.45		23.91	23.72	24.34
21	1	25.77	26.37	25.65		27.03	27.41	27.27
25	1	22.48	22.43	22.53		22.62	22.66	22.9
26	1	23.55	23.67	23.55		22.64	23.01	23.09
28	1	29.61	29.16	29.3		29.74	29.78	30.01
29	1	25	24.43	24.89		24.66	24.76	24.73
30	1	23.99	24.09	24.11		24.07	24.08	24.21
31	1	28.33	27.61	27.91		26.83	27.06	26.68
32	1	29.13	28.65	29.17		27.43	27.61	27.49
34	1	26.62	26.6	26.53		25.62	25.81	25.96
35	1	28.08	27.85	28.11		26.5	26.67	26.73
36	1	26.18	25.81	26		27.52	27.41	27.62
37	1	27.14	27.16	27.3		26.83	26.92	27.2
38	1	25	25.12	25.04		24.41	24.75	24.73
39	1	28.79	28.54	28.49		28.15	28.22	28.44
40	1	27.35	26.8	26.82		26.87	27.05	27.03
41	1	24.94	25.2	24.79		26.3	26.33	26.48
42	1	28.71	28.42	28.42		26.88	27.58	27.47
43	1	24.24	24.08	24.16		23.94	23.97	24.12
44	1	33.21	32.81	33.58		32.2	32.38	32.22
45	1	27.92	28.15	27.95		27.23	27.57	27.46
46	1	25.17	25.12	25.17		25.18	25.04	25.52
47	1	26.99	26.83	26.79		26.59	26.91	27.07
48	1	25.04	25.11	25.24		25.4	25.28	25.62
49	1	26.83	26.62	26.54		27.38	27.27	27.32
50	1	27	26.37	27.07		27.81	27.64	27.96
51	1	28.39	28.27	28.31		28.03	28	28.21
52	1	26.04	26.35	26.21		26.18	26.29	26.58
53	1	28.66	27.86	28.2		26.75	26.64	26.83
54	1	31.58	31.57	31.45		31.31	31.39	31.47
55	1	30.97	30.45	30.91		29.56	29.84	29.74
56	1	24.41	23.92	24.59		24.52	24.46	24.69
58	1	32.52	32.02	32.74		32.15	32.21	32.3
59	1	30.65	30.17	30.62		30.65	30.68	30.8
60	1	27.92	27.45	27.78		26.48	26.47	26.85
61	1	29.1	28.82	29.06		28.07	28.25	28.17
62	1	29.23	29.19	28.79		30.02	30.15	29.97
63	1	27.48	27.45	28.28		26.35	26.35	26.57
		24.92	24.67	24.78		24.84	24.82	24.57
		25.28	24.81	24.56		24.96	24.7	24.38
		26.32	25.92	26.25		26.05	26.11	25.79
		24.62	24.09	24.05		24.65	24.33	24.16
		27.75	27.15	27.4		27.44	27.64	27.25
		24.33	23.71	23.82		23.3	23.16	22.87
		31.4	31.34	31.07		31.39	31.21	31.21
		23.53	23.61	23.64		23.37	23.27	23.07
		26.59	26.42	26.62		27.39	27.98	27.55
		30.33	30.29	31		30.03	29.78	29.72
		25.69	25.19	25.5		25.26	25.45	25.42
		24.73	24.35	24.6		25.49	25.55	25.69
		24.13	24.28	24.28		25.02	25.15	24.9
		24.32	24.17	24.2		24.45	24.23	24.1
		26.46	26.61	26.52		27.51	27.63	27.38
		22.46	22.11	22.43		22.36	22.19	22.32
		23.5	23.33	23.6		22.92	22.9	22.66
		30.06	29.92	30.23		30.51	30.51	30.42
		24.85	24.48	24.71		24.89	24.77	24.65
		24.17	24.32	24.3		24.39	24.21	24.11
		27.88	27.47	27.96		29.43	27.75	28.69
		29.06	28.91	29.06		28.51	28.52	28.47
		26.47	26.06	26.81		25.8	25.95	26.01
		28.11	28.18	28.25		26.6	26.36	26.09
		25.52	25.63	25.48		25.97	25.64	25.32
		27.08	26.87	26.87		27.65	27.35	27.12
		25.01	25.02	24.99		25.3	25.33	24.98
		28.71	28.52	28.75		27.97	27.72	27.6
		27.01	27.02	27.04		26.85	26.3	26.41
		25.54	26.17	25.44		25.78	25.73	25.63
		28.39	28.13	28.38		27.51	27.69	26.8
		25.12	25.38	25.03		24.55	24.37	24.39
		32.85	32.06	32.55		31.98	31.91	31.8
		27.68	27.75	27.68		27.83	27.72	27.56
		25.15	25.08	25.21		25.58	25.25	25.23
		26.71	27.17	27.02		27.81	27.16	27.21
		24.88	25.17	25.11		25.18	24.78	24.83
		26.81	27.45	27.5		27.35	27.02	27.21
		27.17	26.89	27.32		28.04	27.77	27.76
		26.91	26.77	27.14		27.8	27.29	27.31
		26.58	26.64	26.68		26.63	26.85	26.67
		27.71	27.72	28.05		27.35	27.16	27.19
		31.46	31.36	31.52		31.76	31.58	31.59
		30.8	30.48	30.94		29.3	29.31	29
		24.11	24.07	24.09		24.72	24.39	24.45
		32.31	32.21	32.54		32.29	32.16	31.98
		30.69	30.58	30.93		30.55	30.34	30.39
		27.69	27.87	28.07		27.46	27.05	27.26
		29.07	29.01	29.18		28.44	28.3	28.49
		28.62	28.79	29.03		30.07	29.73	29.98
		28.79	27.71	28.13		27.56	27.14	27.23

## Sheet: Norm_vs_RA
	lat_ForeF_Norm	lat-ForeF_RA		Cent_ForeF_Norm	Cent_ForeF_RA		Med_ForeF_Norm	med-ForeF_RA		Lat_heel_Norm	Lat_Heel_RA		Cent_heel_Norm	Cent_Heel_RA		med_heel_Norm	med_heel_RA
Subject No.
1	24.27	29		24.54	29.5		24.46	29.3		24.34	27.8		24.57	27.9		24.71	28.1
2	24.93	29.7		25.2	30.4		25.05	30.1		24.77	28.7		25.3	28.8		25.55	28.9
4	25.99	28.5		26.25	30.1		25.95	30		25.47	29.2		25.68	29.4		25.89	28.7
6	23.88	26.6		23.94	27.7		24.34	27.8		23.7	26.9		23.97	27.2		23.9	27.4
8	27.89	30.1		27.43	30.3		28.44	30.6		26.87	29.7		27.24	30		27.18	30.1
10	23.95	28.4		24.01	28.9		24.28	28.8		22.82	27.6		23.15	27.5		22.98	27.7
11	31.25	27.7		31.27	28.8		31.49	28.2		31.03	28		31.02	28.1		31.34	28
12	23.79	30.5		23.63	30.7		24.01	31		23.27	30.4		23.75	31		24	30.7
14	26.93	29		26.42	28.5		27.07	28.4		26.67	28.7		26.86	28.5		26.94	28.4
15	31.29	27.4		30.56	27.8		30.24	28.4		29.65	27.8		29.71	28.2		29.83	28.1
16	25.42	27.7		25.13	27.8		25.52	27.8		25.42	28.1		25.76	28		25.41	28
17	24.82	28.5		24.48	29.1		24.48	29.4		24.41	27.3		24.74	27.6		24.45	27.8
19	24.38	30.5		24.92	30		23.91	29.7		24.7	28.3		24.92	28.7		24.8	28.9
20	24.3	27.9		24.28	28.6		24.45	28.4		23.91	27.9		23.72	28.1		24.34	28.2
21	25.77	27.2		26.37	27.7		25.65	27.5		27.03	27.3		27.41	27.7		27.27	27.5
25	22.48	26.7		22.43	27.6		22.53	26.5		22.62	25.7		22.66	25.2		22.9	25.7
26	23.55	27.7		23.67	28.8		23.55	28.2		22.64	26.7		23.01	27.7		23.09	27.9
28	29.61	28		29.16	29.3		29.3	28.5		29.74	28.3		29.78	28.6		30.01	28
29	25	29.4		24.43	29.3		24.89	28.8		24.66	28.4		24.76	28.9		24.73	28.7
30	23.99	27.5		24.09	29.1		24.11	28.9		24.07	27.1		24.08	27		24.21	27.1
31	28.33	30.5		27.61	30.6		27.91	31		26.83	30.9		27.06	31.5		26.68	31.2
32	29.13	27.8		28.65	28.2		29.17	27.6		27.43	27.6		27.61	27.9		27.49	27.8
34	26.62	27.4		26.6	28.2		26.53	27.6		25.62	28.9		25.81	29.2		25.96	28.8
35	28.08	28		27.85	28.1		28.11	28.5		26.5	28		26.67	28.2		26.73	28
36	26.18	31.5		25.81	32.1		26	32		27.52	31.2		27.41	31.2		27.62	30.6
37	27.14	25.1		27.16	25.6		27.3	25.9		26.83	26.3		26.92	26.5		27.2	26.6
38	25	24.1		25.12	24.7		25.04	24.7		24.41	24.3		24.75	24		24.73	24.2
39	28.79	24.8		28.54	25.4		28.49	25.5		28.15	24.3		28.22	24.3		28.44	24.3
40	27.35	26.7		26.8	27.6		26.82	27.4		26.87	27.5		27.05	27.3		27.03	27.3
41	24.94	29.3		25.2	29.4		24.79	29.4		26.3	29		26.33	29.1		26.48	29
42	28.71	26.9		28.42	27.6		28.42	27.7		26.88	27.5		27.58	27.9		27.47	28
43	24.24	23.6		24.08	23.3		24.16	23.1		23.94	24.2		23.97	24.9		24.12	25.7
44	33.21	29.6		32.81	30.1		33.58	30		32.2	28.2		32.38	27.5		32.22	28
45	27.92	29.6		28.15	30.2		27.95	30		27.23	28.7		27.57	28.1		27.46	28.4
46	25.17	30.4		25.12	31.3		25.17	30.5		25.18	30.4		25.04	27.6		25.52	28.2
47	26.99	26.6		26.83	27.3		26.79	27.5		26.59	27.4		26.91	26.6		27.07	27.2
48	25.04	32.1		25.11	32.3		25.24	32.5		25.4	32.3		25.28	31		25.62	32.9
49	26.83	28.8		26.62	29.3		26.54	29.1		27.38	28.4		27.27	27.4		27.32	27.9
50	27	27.6		26.37	28.2		27.07	28.4		27.81	27.8		27.64	27.8		27.96	27.5
51	28.39	27.9		28.27	28.4		28.31	28.2		28.03	29		28	29		28.21	28.8
52	26.04	29.2		26.35	29.3		26.21	29		26.18	29.1		26.29	28.8		26.58	28.7
53	28.66	28.7		27.86	29.3		28.2	29		26.75	27.9		26.64	27.8		26.83	27.7
54	31.58	27.7		31.57	28.4		31.45	28.9		31.31	28.8		31.39	28.5		31.47	28.5
55	30.97	30.1		30.45	29.7		30.91	29.5		29.56	27.2		29.84	27.3		29.74	27.1
56	24.41	30.1		23.92	31		24.59	29.9		24.52	27.9		24.46	27.9		24.69	28.1
58	32.52	28.1		32.02	28.5		32.74	28.9		32.15	28.9		32.21	28.8		32.3	28.5
59	30.65	29.8		30.17	30.9		30.62	29.8		30.65	27		30.68	27.3		30.8	27.8
60	27.92	25.8		27.45	26		27.78	25.9		26.48	25.5		26.47	25.3		26.85	25.4
61	29.1	29.5		28.82	29.2		29.06	28.2		28.07	27.4		28.25	27.8		28.17	28.2
62	29.23	27.3		29.19	28.6		28.79	30.2		30.02	26.4		30.15	26.3		29.97	26.1
63	27.48	29.1		27.45	29.3		28.28	28.9		26.35	29.2		26.35	29.8		26.57	29.5
	24.92	27.1		24.67	28.1		24.78	28.3		24.84	27		24.82	26.9		24.57	26.9
	25.28	29		24.81	29.4		24.56	29.8		24.96	29.3		24.7	29.7		24.38	29.6
	26.32	26.9		25.92	27.2		26.25	26.9		26.05	28.1		26.11	28.1		25.79	27.9
	24.62	27.5		24.09	27.8		24.05	27.7		24.65	29.1		24.33	29.3		24.16	29.6
	27.75	27.6		27.15	28		27.4	28.4		27.44	28.5		27.64	28.6		27.25	28.3
	24.33	30.8		23.71	31.9		23.82	32.3		23.3	30.3		23.16	30.3		22.87	29.9
	31.4	26.5		31.34	27		31.07	27		31.39	25.8		31.21	25.9		31.21	25.8
	23.53	25.9		23.61	27.3		23.64	27.6		23.37	24.6		23.27	24.7		23.07	24.5
	26.59	24.3		26.42	25		26.62	25		27.39	24.6		27.98	24.7		27.55	24.6
	30.33	28		30.29	29		31	28.4		30.03	27.8		29.78	27.8		29.72	27.6
	25.69	28.9		25.19	29.5		25.5	29.3		25.26	29.1		25.45	28.7		25.42	28.5
	24.73	26.6		24.35	27.4		24.6	27.8		25.49	27		25.55	27.1		25.69	27.3
	24.13	23.7		24.28	23.9		24.28	24.3		25.02	24.8		25.15	25.1		24.9	25.9
	24.32			24.17			24.2			24.45			24.23			24.1
	26.46			26.61			26.52			27.51			27.63			27.38
	22.46			22.11			22.43			22.36			22.19			22.32
	23.5			23.33			23.6			22.92			22.9			22.66
	30.06			29.92			30.23			30.51			30.51			30.42
	24.85			24.48			24.71			24.89			24.77			24.65
	24.17			24.32			24.3			24.39			24.21			24.11
	27.88			27.47			27.96			29.43			27.75			28.69
	29.06			28.91			29.06			28.51			28.52			28.47
	26.47			26.06			26.81			25.8			25.95			26.01
	28.11			28.18			28.25			26.6			26.36			26.09
	25.52			25.63			25.48			25.97			25.64			25.32
	27.08			26.87			26.87			27.65			27.35			27.12
	25.01			25.02			24.99			25.3			25.33			24.98
	28.71			28.52			28.75			27.97			27.72			27.6
	27.01			27.02			27.04			26.85			26.3			26.41
	25.54			26.17			25.44			25.78			25.73			25.63
	28.39			28.13			28.38			27.51			27.69			26.8
	25.12			25.38			25.03			24.55			24.37			24.39
	32.85			32.06			32.55			31.98			31.91			31.8
	27.68			27.75			27.68			27.83			27.72			27.56
	25.15			25.08			25.21			25.58			25.25			25.23
	26.71			27.17			27.02			27.81			27.16			27.21
	24.88			25.17			25.11			25.18			24.78			24.83
	26.81			27.45			27.5			27.35			27.02			27.21
	27.17			26.89			27.32			28.04			27.77			27.76
	26.91			26.77			27.14			27.8			27.29			27.31
	26.58			26.64			26.68			26.63			26.85			26.67
	27.71			27.72			28.05			27.35			27.16			27.19
	31.46			31.36			31.52			31.76			31.58			31.59
	30.8			30.48			30.94			29.3			29.31			29
	24.11			24.07			24.09			24.72			24.39			24.45
	32.31			32.21			32.54			32.29			32.16			31.98
	30.69			30.58			30.93			30.55			30.34			30.39
	27.69			27.87			28.07			27.46			27.05			27.26
	29.07			29.01			29.18			28.44			28.3			28.49
	28.62			28.79			29.03			30.07			29.73			29.98
	28.79			27.71			28.13			27.56			27.14			27.23
mean temp	26.9847	28.0391		26.8381	28.5875		26.7705	28.4984		26.5019	27.8609		26.6163	27.8687		26.647	27.9109
sd	2.51284	1.83628		2.43191	1.81978		2.55363	1.78987		2.41201	1.67811		2.39712	1.64258		2.40443	1.59245
